# Supplementary material for: Subwavelength imaging with a zero-mass sonic meta-atom
Source: Sci Adv. 2026 Mar 4;12(10):eadz9172. doi: 10.1126/sciadv.adz9172 (PMC12959413; doi:10.1126/sciadv.adz9172)
Supplement: Supplementary file 2 — Movie S1 [file sciadv.adz9172_movie_s1.zip]

Archive with 1 entries (1 files):
- adz9172_movie_s1.mp4
